# Supplementary material for: Synthesis, Electrochemistry and Density Functional Theory of Osmium(II) Containing Different 2,2′:6′,2″-Terpyridines
Source: Molecules. 2024 Oct 27;29(21):5078. doi: 10.3390/molecules29215078 (PMC11547826; doi:10.3390/molecules29215078)
Supplement: Supplementary file 1 [file molecules-29-05078-s001.zip]

Archive with 1 entries (1 files):
- molecules-3262424-supplementary.pdf
